# Supplementary material for: Intrinsic structural dynamics dictate enzymatic activity and inhibition
Source: Proc Natl Acad Sci U S A. 2023 Oct 2;120(41):e2310910120. doi: 10.1073/pnas.2310910120 (PMC10576142; doi:10.1073/pnas.2310910120)
Supplement: Supplementary file 2 — Dataset S01 (XLSX) [file pnas.2310910120.sd01.xlsx]

## Sheet: Figure 1
Figure 1. Different internal millisecond dynamics present in both free and TCSA bound states of HDAC8.
Fig. 1c: A 3D plot of the relaxation dispersion profiles for I162 in TCSA bound HDAC8, a representative residue of the catalytic region.
		14.1 T					14.1 T					14.1 T					18.8 T					18.8 T					18.8 T
nu_cpmg (Hz)	Temp (K)	R2eff (s-1)	e.s.d.(R2eff) (s-1)		nu_cpmg (Hz)	Temp (K)	R2eff (s-1)	e.s.d.(R2eff) (s-1)		nu_cpmg (Hz)	Temp (K)	R2eff (s-1)	e.s.d.(R2eff) (s-1)		nu_cpmg (Hz)	Temp (K)	R2eff (s-1)	e.s.d.(R2eff) (s-1)		nu_cpmg (Hz)	Temp (K)	R2eff (s-1)	e.s.d.(R2eff) (s-1)		nu_cpmg (Hz)	Temp (K)	R2eff (s-1)	e.s.d.(R2eff) (s-1)
66.667	278	53.1297	1.0939		66.667	288	44.7472	1.9338		66.667	298	30.141	0.6517		66.667	278	75.7096	1.5413		66.667	288	58.1674	1.1936		66.667	298	38.2561	0.8087
133.333	278	52.2106	1.077		133.333	288	42.1858	1.8055		133.333	298	29.7316	0.6441		133.333	278	72.7822	1.4837		133.333	288	54.8673	1.1315		133.333	298	36.9635	0.7845
133.333	278	52.4841	1.082		133.333	288	42.7231	1.8336		133.333	298	30.3331	0.6551		133.333	278	73.7135	1.5023		133.333	288	54.897	1.1321		133.333	298	37.0076	0.7852
200	278	50.4259	1.0435		200	288	41.174	1.7561		200	298	28.5243	0.6203		200	278	71.2462	1.4505		200	288	54.1626	1.1153		200	298	36.3417	0.7717
266.667	278	48.2347	1.0012		266.667	288	39.5289	1.6816		266.667	298	28.0857	0.6124		266.667	278	69.072	1.4051		266.667	288	53.4293	1.0985		266.667	298	35.427	0.7524
333.333	278	45.5842	0.9509		333.333	288	38.2919	1.6288		333.333	298	27.727	0.6069		333.333	278	66.1131	1.3448		333.333	288	52.0652	1.0705		333.333	298	34.963	0.7447
400	278	46.9174	0.9759		400	288	38.0883	1.6219		400	298	27.9787	0.611		400	278	64.7113	1.3163		400	288	51.7685	1.0654		400	298	35.7148	0.7577
466.667	278	46.6143	0.9701		466.667	288	37.6406	1.6028		466.667	298	27.6116	0.6046		466.667	278	62.2928	1.269		466.667	288	50.7675	1.0451		466.667	298	34.4846	0.7353
533.333	278	46.8529	0.9746		533.333	288	36.8474	1.5727		533.333	298	27.2941	0.5983		533.333	278	59.5031	1.2136		533.333	288	49.665	1.0248		533.333	298	34.5415	0.7366
600	278	43.8923	0.9186		600	288	36.8843	1.574		600	298	27.0547	0.5944		600	278	60.0103	1.2239		600	288	48.7036	1.0075		600	298	34.6241	0.7382
666.667	278	43.1979	0.9028		666.667	288	37.4928	1.5965		666.667	298	26.1009	0.5771		666.667	278	57.6147	1.1777		666.667	288	48.0783	0.9957		666.667	298	33.956	0.7256
733.333	278	43.4123	0.9087		733.333	288	36.335	1.5545		733.333	298	26.4639	0.5838		733.333	278	58.3557	1.1921		733.333	288	47.6602	0.9877		733.333	298	34.3268	0.7325
800	278	43.7868	0.9163		800	288	35.2962	1.5126		800	298	26.6959	0.5877		800	278	59.0368	1.2049		800	288	47.73	0.9887		800	298	33.7296	0.7217
866.667	278	41.8094	0.8755		866.667	288	35.0943	1.5039		866.667	298	27.1154	0.5954		866.667	278	55.1366	1.1276		866.667	288	46.3437	0.9614		866.667	298	32.8543	0.7048
866.667	278	42.8745	0.8959		866.667	288	37.8127	1.6094		866.667	298	27.3361	0.5994		866.667	278	55.9844	1.1444		866.667	288	47.2948	0.9811		866.667	298	33.4153	0.7151
933.333	278	43.408	0.9086		933.333	288	36.428	1.5575		933.333	298	25.2927	0.5627		933.333	278	55.605	1.1365		933.333	288	46.7049	0.9694		933.333	298	32.7835	0.7036
1000	278	41.1065	0.861		1000	288	35.3545	1.5146		1000	298	26.3967	0.5824		1000	278	54.5263	1.1158		1000	288	46.0971	0.9561		1000	298	33.4903	0.7167
Fig. 1d: A 3D plot of relaxation dispersion profiles for M27 in TCSA-bound HDAC8, a representative residue of the loop regions
		14.1 T					14.1 T					14.1 T					18.8 T					18.8 T					18.8 T
nu_cpmg (Hz)	Temp (K)	R2eff (s-1)	e.s.d.(R2eff) (s-1)		nu_cpmg (Hz)	Temp (K)	R2eff (s-1)	e.s.d.(R2eff) (s-1)		nu_cpmg (Hz)	Temp (K)	R2eff (s-1)	e.s.d.(R2eff) (s-1)		nu_cpmg (Hz)	Temp (K)	R2eff (s-1)	e.s.d.(R2eff) (s-1)		nu_cpmg (Hz)	Temp (K)	R2eff (s-1)	e.s.d.(R2eff) (s-1)		nu_cpmg (Hz)	Temp (K)	R2eff (s-1)	e.s.d.(R2eff) (s-1)
66.667	278	54.4995	2.094		66.667	288	70.2507	2.8361		66.667	298	101.787	25.8848		66.667	278	55.6337	1.1678		66.667	288	83.9077	1.7424		66.667	298	122.478	19.2993
133.333	278	51.0311	1.8973		133.333	288	64.1204	2.3707		133.333	298	78.1881	10.3985		133.333	278	56.664	1.1878		133.333	288	82.9553	1.723		133.333	298	112.571	13.1533
133.333	278	54.5754	2.0989		133.333	288	65.9102	2.5009		133.333	298	89.225	15.4944		133.333	278	56.9935	1.1947		133.333	288	84.0157	1.7444		133.333	298	113.465	13.596
200	278	49.1793	1.805		200	288	56.8808	1.9236		200	298	80.442	11.2675		200	278	54.1788	1.1381		200	288	75.1665	1.5659		200	298	113.715	13.7224
266.667	278	43.6991	1.5619		266.667	288	47.1782	1.4691		266.667	298	59.1735	5.6294		266.667	278	53.0338	1.1142		266.667	288	65.1559	1.3592		266.667	298	81.3278	4.5987
333.333	278	41.3972	1.4708		333.333	288	39.4204	1.1967		333.333	298	51.451	4.4551		333.333	278	49.3039	1.0412		333.333	288	54.3788	1.1392		333.333	298	66.8132	2.935
400	278	39.1699	1.3843		400	288	37.56	1.1422		400	298	40.524	3.3078		400	278	47.8012	1.013		400	288	50.0269	1.0495		400	298	58.8837	2.3248
466.667	278	40.3697	1.4294		466.667	288	36.1125	1.1056		466.667	298	36.0718	2.9319		466.667	278	46.6138	0.9886		466.667	288	45.9154	0.9691		466.667	298	51.53	1.8863
533.333	278	39.9488	1.4129		533.333	288	34.2552	1.0569		533.333	298	31.1062	2.6064		533.333	278	45.7779	0.9709		533.333	288	41.4564	0.8819		533.333	298	45.2441	1.5924
600	278	37.3543	1.3211		600	288	32.8848	1.024		600	298	32.0709	2.6659		600	278	45.2448	0.9606		600	288	39.715	0.8476		600	298	41.4579	1.4442
666.667	278	38.2906	1.3545		666.667	288	33.1636	1.0314		666.667	298	30.3237	2.5637		666.667	278	44.9762	0.9553		666.667	288	37.4333	0.8023		666.667	298	36.5852	1.2718
733.333	278	36.7339	1.3028		733.333	288	31.5734	0.9928		733.333	298	27.4407	2.3931		733.333	278	44.0901	0.9389		733.333	288	36.6228	0.7847		733.333	298	35.6983	1.2464
800	278	37.0581	1.3122		800	288	30.8506	0.9726		800	298	24.3256	2.2437		800	278	42.7616	0.9126		800	288	35.0263	0.7516		800	298	33.8114	1.1931
866.667	278	36.7339	1.3028		866.667	288	29.8943	0.9518		866.667	298	24.0563	2.2307		866.667	278	43.4728	0.9267		866.667	288	33.8742	0.7285		866.667	298	30.6262	1.1051
866.667	278	37.34	1.3204		866.667	288	31.3918	0.9874		866.667	298	27.1436	2.3775		866.667	278	43.6521	0.9303		866.667	288	34.2057	0.7357		866.667	298	32.532	1.1579
933.333	278	37.0409	1.3118		933.333	288	30.6254	0.9673		933.333	298	25.4461	2.2947		933.333	278	42.7612	0.9126		933.333	288	34.0528	0.7323		933.333	298	30.3925	1.0974
1000	278	35.9564	1.2806		1000	288	30.2149	0.959		1000	298	23.9298	2.2243		1000	278	42.5459	0.9084		1000	288	33.4406	0.7197		1000	298	29.5402	1.0755
