# Supplementary material for: Intrinsic structural dynamics dictate enzymatic activity and inhibition
Source: Proc Natl Acad Sci U S A. 2023 Oct 2;120(41):e2310910120. doi: 10.1073/pnas.2310910120 (PMC10576142; doi:10.1073/pnas.2310910120)
Supplement: Supplementary file 3 — Dataset S02 (XLSX) [file pnas.2310910120.sd02.xlsx]

## Sheet: Figure 2
Figure 2. Identification of the nature of the exchanging states.
Fig 2c: Correlation between |ΔωAB| obtained from CPMG relaxation dispersions for residues in the catalytic region for free HDAC8 and HDAC8:TCSA, and those obtained from CPMG relaxation dispersion experiments
Residue	x-axis (ppm)	e.s.d. (x-axis)	y-axis (ppm)	e.s.d. (y-axis)
V159	1	0.1	1.0023	0.0268
I162	0.8704	0.0202	0.9787	0.0261
L165	0.5232	0.0574	0.4467	0.0095358
V185	0.7428	0.0281	0.6673	0.0162
V261	0.4443	0.0509	0.3767	0.0116
Fig 2d: Correlation between 13C chemical shift differences between free and TCSA-bound HDAC8 and |ΔωAB| obtained from CPMG relaxation dispersion experiments for the catalytic region
Residue	x-axis (ppm)	y-axis (ppm)	e.s.d. (y-axis)
V159	0.09	0.409	0.0093031
V159	0.07	1.0023	0.0268
L160	0.033	0.197	0.009075
I162	0.026	0.9787	0.0261
L165	0.03	0.4467	0.0095358
I172	0.041	0.2899	0.0086885
V185	0.008	0.6673	0.0162
V261	0.025	0.3767	0.0116
L299	0.039	0.3691	0.0081593
L299	0.039	0.4585	0.0111
L301	0.011	0.4007	0.0082761
Fig 2f: Correlation between 13C chemical shift differences between free and TCSA-bound HDAC8, and |ΔωA,B| obtained from CPMG relaxation dispersion experiments for B state of HDAC8:TCSA and free HDAC8, and those obtained from CPMG relaxation dispersion experiments
		HDAC8:TCSA					Free HDAC8
Residue	x-axis (ppm)	y-axis (ppm)	e.s.d. (y-axis)		Residue	x-axis (ppm)	y-axis (ppm)	e.s.d. (y-axis)
V15	0.17	0.2155	0.0083137		V25CG2	0.21	0.1249	0.0107
V17	0.1	0.1594	0.0122		M27CE	1.2	1.23	0.0677
V25	0.21	0.4284	0.0087322		I45CD	0.3	0.1406	0.0105
M27	1.2	1.1361	0.0327		I56CD	0.25	0.0795	0.0113
L31	1	0.8931	0.0375		I94CD	0.13	0.145	0.0884
M40	0.45	0.6012	0.0254		I269CD	0.12	0.4463	0.0561
V41	0.24	0.202	0.0136		I284CD	0.45	0.45	0.02
V41	0.55	0.7314	0.0252		M274CE	0.5	0.5478	0.0227
I45	0.3	0.1793	0.00972		L323CD1	0.2	0.5465	0.0346
M54	0.04	0.1722	0.0131
I56	0.25	0.3343	0.0076534
M64	0.05	0.0375	0.0578
M67	0	0.021	0.082
I94	0.13	0.1018	0.1263
I269	0.12	0.217	0.0727
I284	0.45	0.3808	0.0862
L323	0.2	0.582	0.0963
L327	0.1	0.2053	0.0653
I362	0.01	0.0168	0.0452
Fig 2g: Correlation between 13C chemical shift differences between free/TCSA and DCPI-bound HDAC8, and |ΔωA,C| of the C state for the L1 region in HDAC8., and those obtained from CPMG relaxation dispersion experiments
		HDAC8:TCSA					Free HDAC8
Residue	x-axis (ppm)	y-axis (ppm)	e.s.d. (y-axis)			x-axis (ppm)	y-axis (ppm)	e.s.d. (y-axis)
V15	0.22	0.2843	0.0134		V25	0.18	0.0697	0.0128
V17	0.16	0.2043	0.023		I34	0.7	0.4283	0.1922
V25	0.37	0.4989	0.0165		I45	0.16	0.0842	0.0222
V41	0.3	0.281	0.0248		I56	0.05	0.0977	0.0102
V41	0.511	0.4123	0.0685		M27	0.25	0.5182	0.064
I45	0.17	0.1577	0.0182
I56	0.3	0.3868	0.0139
M27	1.51	1.7268	0.0452
M40	0.49	0.1552	0.0452
