# Supplementary material for: Intrinsic structural dynamics dictate enzymatic activity and inhibition
Source: Proc Natl Acad Sci U S A. 2023 Oct 2;120(41):e2310910120. doi: 10.1073/pnas.2310910120 (PMC10576142; doi:10.1073/pnas.2310910120)
Supplement: Supplementary file 4 — Dataset S03 (XLSX) [file pnas.2310910120.sd03.xlsx]

## Sheet: Figure 3
Figure 3. The L179A mutant alters the populations of the sampled states.
Fig 3d: An NMR titration of wild type HDAC8 and L179A-HDAC8 with the trichostatin A inhibitor.
Comparison of binding affinity of wtHDAC8 and L179A-HDAC8 with TSA
	free HDAC8				L179A-HDAC8
Conc. Of TSA (µm)	Fraction saturated free HDAC8	Error		Conc. Of TSA (µm)	Fraction saturated L179A-HDAC8	Error
0	0	0		0	0	0
17.5	0.45	0.1202		90	0.4294	0.0958
35	0.7081	0.1033		180	0.5711	0.08
70	0.838	0.0591		270	0.6642	0.056
175	0.9117	0.0518		360	0.6648	0.0649
				540	0.7513	0.0703
				720	0.7909	0.0485
Fig 3e: Correlation between |ΔωAB| obtained for the catalytic region from CPMG relaxation dispersion experiments in free HDAC8 and L179A-HDAC8 (left) and correlation between |ΔωA,B| obtained from CPMG relaxation dispersion experiments for the B state of L1 and L2,6 regions in free HDAC8 and in L179A-HDAC8 (right).
		Cat Region						L1;L2,6 Regions
Residue	x-axis (ppm)	e.s.d. (x-axis)	y-axis (ppm)	e.s.d. (y-axis)		Residue	x-axis (ppm)	e.s.d. (x-axis)	y-axis (ppm)	e.s.d. (y-axis)
V159	1.1132	0.0758	1.0023	0.0268		V25CG2	0.0826	0.0316	0.1249	0.0107
L160	0.2439	0.0278	0.197	0.009075		M27CE	1.23	0.18	1.23	0.18
I162	1.1816	0.078	0.9787	0.0261		L31CD2	0.3095	0.0151	0.3336	0.0154
L165	0.4976	0.0308	0.4467	0.0095358		I34CD	0.571	0.0298	1.0458	0.0289
I172	0.3288	0.0141	0.2899	0.0086885		I45CD	0.1098	0.0232	0.1406	0.0105
V185	0.7685	0.0467	0.6673	0.0162		I56CD	0.0807	0.0235	0.0795	0.0113
V261	0.3707	0.0205	0.3767	0.0116		L79CD1	0.56	0	0.5674	0.0613
L299	0.4044	0.0209	0.3691	0.0081593		L79CD2	0.58	0	0.5868	0.043
L299	0.5859	0.0299	0.4585	0.0111		V82CG1	1.25	0	1.2562	0.2605
L301	0.3759	0.0241	0.4007	0.0082761		V82CG2	1.75	0	1.7414	0.1463
						I269CD	0.0256	0.0596	0.4463	0.0561
						I284CD	0.5	0	0.45	0.02
						L323CD1	0.6786	0.2059	0.5465	0.0346
