# Supplementary material for: Intrinsic structural dynamics dictate enzymatic activity and inhibition
Source: Proc Natl Acad Sci U S A. 2023 Oct 2;120(41):e2310910120. doi: 10.1073/pnas.2310910120 (PMC10576142; doi:10.1073/pnas.2310910120)
Supplement: Supplementary file 5 — Dataset S04 (XLSX) [file pnas.2310910120.sd04.xlsx]

## Sheet: Figure S2
Figure S2. Residues from L1, L2, L6, and the catalytic regions show dispersion in both free HDAC8 and HDAC8:TCSA.
Fig. S2c: A 3D plot of the relaxation dispersion profiles for M27 in free HDAC8, a representative residue of the catalytic region.
		18.8 T					18.8 T					22.3 T					22.3 T
nu_cpmg (Hz)	Temp (K)	R2eff (s-1)	e.s.d.(R2eff) (s-1)		nu_cpmg (Hz)	Temp (K)	R2eff (s-1)	e.s.d.(R2eff) (s-1)		nu_cpmg (Hz)	Temp (K)	R2eff (s-1)	e.s.d.(R2eff) (s-1)		nu_cpmg (Hz)	Temp (K)	R2eff (s-1)	e.s.d.(R2eff) (s-1)
66.667	288	96.7113	2.0447		66.667	298	36.7945	0.8104		66.667	288	110.991	7.7558		66.667	298	50.23	1.0727
133.333	288	89.133	1.8812		133.333	298	34.7386	0.7693		133.333	288	104.919	6.3597		133.333	298	48.0194	1.029
133.333	288	89.3132	1.8849		133.333	298	35.8957	0.794		133.333	288	110.706	7.6846		133.333	298	48.4044	1.0375
200	288	76.0892	1.6049		200	298	32.7227	0.732		200	288	100.145	5.4481		200	298	45.3117	0.9764
266.667	288	72.0627	1.5169		266.667	298	32.5683	0.7295		266.667	288	85.097	3.3736		266.667	298	43.5504	0.9417
333.333	288	67.9523	1.4322		333.333	298	31.9998	0.7173		333.333	288	88.6286	3.7718		333.333	298	42.7247	0.9246
400	288	64.7474	1.3625		400	298	32.4667	0.7271		400	288	80.8946	3.1916		400	298	42.0059	0.9099
466.667	288	63	1.3265		466.667	298	31.2171	0.7015		466.667	288	77.9235	3.1854		466.667	298	41.6736	0.9036
533.333	288	60.6193	1.2771		533.333	298	31.4569	0.7061		533.333	288	74.2673	3.1795		533.333	298	41.5387	0.9004
600	288	58.5846	1.2374		600	298	31.0556	0.6985		600	288	71.513	3.1756		600	298	40.5503	0.882
666.667	288	57.9595	1.2245		666.667	298	30.3899	0.6847		666.667	288	75.0304	3.1806		666.667	298	40.0941	0.8724
733.333	288	55.4647	1.1723		733.333	298	31.197	0.7011		733.333	288	69.2702	3.1725		733.333	298	40.4356	0.8796
800	288	53.3697	1.1303		800	298	29.907	0.6755		800	288	68.7319	3.1719		800	298	39.9448	0.8695
866.667	288	51.8534	1.097		866.667	298	29.2437	0.6632		866.667	288	64.6487	3.1678		866.667	298	39.2194	0.8572
866.667	288	51.8848	1.0976		866.667	298	29.4486	0.6665		866.667	288	67.7755	3.1707		866.667	298	39.4062	0.8603
933.333	288	50.4827	1.0691		933.333	298	28.1323	0.6427		933.333	288	61.5099	3.1654		933.333	298	39.2509	0.8577
1000	288	47.7802	1.0134		1000	298	29.0661	0.6603		1000	288	60.1368	3.1644		1000	298	38.1614	0.836
Fig. S2d: A 3D plot of relaxation dispersion profiles for I162 in free HDAC8, a representative residue of the loop regions
		18.8 T					18.8 T					18.8 T					22.3 T					22.3 T					22.3 T
nu_cpmg (Hz)	Temp (K)	R2eff (s-1)	e.s.d.(R2eff) (s-1)		nu_cpmg (Hz)	Temp (K)	R2eff (s-1)	e.s.d.(R2eff) (s-1)		nu_cpmg (Hz)	Temp (K)	R2eff (s-1)	e.s.d.(R2eff) (s-1)		nu_cpmg (Hz)	Temp (K)	R2eff (s-1)	e.s.d.(R2eff) (s-1)		nu_cpmg (Hz)	Temp (K)	R2eff (s-1)	e.s.d.(R2eff) (s-1)		nu_cpmg (Hz)	Temp (K)	R2eff (s-1)	e.s.d.(R2eff) (s-1)
66.667	278	101.034	2.0598		66.667	288	71.303	1.448		66.667	298	42.2291	0.8757		66.667	278	113.701	12.9334		66.667	288	84.1391	2.2265		66.667	298	52.2008	1.067
133.333	278	94.1454	1.9128		133.333	288	65.5201	1.3315		133.333	298	40.0565	0.8309		133.333	278	96.8074	7.2306		133.333	288	79.2719	1.9136		133.333	298	50.1969	1.0269
133.333	278	95.2225	1.937		133.333	288	66.9767	1.3619		133.333	298	40.4746	0.8401		133.333	278	110.957	11.7196		133.333	288	83.0688	2.1538		133.333	298	50.6307	1.0353
200	278	79.5473	1.6107		200	288	61.1063	1.2482		200	298	39.1029	0.812		200	278	93.2654	6.4349		200	288	73.5548	1.6115		200	298	48.3819	0.9924
266.667	278	68.5875	1.3872		266.667	288	55.6533	1.1356		266.667	298	38.5981	0.8022		266.667	278	86.8553	5.2261		266.667	288	70.1682	1.4579		266.667	298	47.852	0.9819
333.333	278	63.2415	1.2819		333.333	288	51.7199	1.0559		333.333	298	37.2091	0.7747		333.333	278	77.1498	3.8432		333.333	288	64.3472	1.3065		333.333	298	46.064	0.9476
400	278	59.4334	1.2051		400	288	49.4706	1.0103		400	298	36.8494	0.7672		400	278	71.4929	3.2203		400	288	59.7347	1.2153		400	298	44.7102	0.9218
466.667	278	55.9088	1.1355		466.667	288	46.7486	0.9572		466.667	298	36.9136	0.7685		466.667	278	66.1172	2.7324		466.667	288	56.2105	1.1465		466.667	298	44.5077	0.9179
533.333	278	53.0474	1.0807		533.333	288	43.8916	0.9019		533.333	298	35.2289	0.7389		533.333	278	62.2337	2.439		533.333	288	54.3526	1.1078		533.333	298	43.0637	0.8879
600	278	51.7152	1.0534		600	288	41.3171	0.851		600	298	34.2758	0.7195		600	278	61.2258	2.3651		600	288	49.6691	1.0124		600	298	41.9356	0.8655
666.667	278	49.1552	1.0015		666.667	288	39.4537	0.8145		666.667	298	32.8514	0.6927		666.667	278	59.7279	2.2639		666.667	288	48.6451	0.9919		666.667	298	40.1546	0.8321
733.333	278	49.1714	1.0019		733.333	288	38.4768	0.7964		733.333	298	33.4978	0.7042		733.333	278	58.5358	2.1847		733.333	288	45.1002	0.9205		733.333	298	39.1769	0.8132
800	278	48.4535	0.9865		800	288	37.9778	0.7869		800	298	32.1767	0.6785		800	278	57.9042	2.1459		800	288	43.7135	0.8945		800	298	38.4548	0.7965
866.667	278	46.9896	0.9559		866.667	288	36.1112	0.7494		866.667	298	31.5588	0.6666		866.667	278	54.3519	1.941		866.667	288	42.6971	0.8747		866.667	298	37.5049	0.7793
866.667	278	47.0713	0.958		866.667	288	36.7325	0.7612		866.667	298	32.0485	0.6767		866.667	278	56.1957	2.0473		866.667	288	43.0666	0.882		866.667	298	37.5873	0.7807
933.333	278	47.0352	0.9571		933.333	288	35.6997	0.7413		933.333	298	30.2569	0.6422		933.333	278	54.7502	1.9643		933.333	288	40.904	0.8408		933.333	298	36.9753	0.7683
1000	278	46.6169	0.9483		1000	288	35.1321	0.7297		1000	298	30.6668	0.6501		1000	278	54.7148	1.9622		1000	288	40.8842	0.8406		1000	298	35.6187	0.7413
Fig. S2e: A 3D plot of the relaxation dispersion profiles for M274 in free HDAC8, a representative residue of the catalytic region.
		18.8 T					18.8 T					18.8 T					22.3 T					22.3 T					22.3 T
nu_cpmg (Hz)	Temp (K)	R2eff (s-1)	e.s.d.(R2eff) (s-1)		nu_cpmg (Hz)	Temp (K)	R2eff (s-1)	e.s.d.(R2eff) (s-1)		nu_cpmg (Hz)	Temp (K)	R2eff (s-1)	e.s.d.(R2eff) (s-1)		nu_cpmg (Hz)	Temp (K)	R2eff (s-1)	e.s.d.(R2eff) (s-1)		nu_cpmg (Hz)	Temp (K)	R2eff (s-1)	e.s.d.(R2eff) (s-1)		nu_cpmg (Hz)	Temp (K)	R2eff (s-1)	e.s.d.(R2eff) (s-1)
66.667	278	32.095	0.7183		66.667	288	24.5452	0.589		66.667	298	18.1727	0.6066		66.667	278	37.5539	0.8255		66.667	288	29.2502	0.6619		66.667	298	22.9973	0.5895
133.333	278	30.9519	0.6954		133.333	288	23.7333	0.589		133.333	298	17.0201	0.6066		133.333	278	35.8764	0.7938		133.333	288	27.7873	0.6358		133.333	298	22.1556	0.5895
133.333	278	31.0757	0.698		133.333	288	24.0851	0.589		133.333	298	17.2667	0.6066		133.333	278	35.9741	0.7958		133.333	288	28.1375	0.6411		133.333	298	22.185	0.5895
200	278	30.2195	0.6801		200	288	23.2849	0.589		200	298	16.5863	0.6066		200	278	35.1516	0.7765		200	288	27.3987	0.6289		200	298	21.6623	0.5895
266.667	278	29.834	0.6722		266.667	288	22.6147	0.589		266.667	298	16.6517	0.6066		266.667	278	34.5019	0.7654		266.667	288	26.8532	0.6187		266.667	298	21.3279	0.5895
333.333	278	29.6116	0.6691		333.333	288	22.471	0.589		333.333	298	16.4893	0.6066		333.333	278	34.6685	0.7685		333.333	288	26.4969	0.6124		333.333	298	21.0965	0.5895
400	278	28.8644	0.6556		400	288	21.8351	0.589		400	298	15.8109	0.6066		400	278	34.4716	0.7649		400	288	25.8195	0.5972		400	298	20.654	0.5895
466.667	278	28.2942	0.6439		466.667	288	21.3991	0.589		466.667	298	16.1808	0.6066		466.667	278	33.5344	0.7456		466.667	288	25.6329	0.5941		466.667	298	20.3422	0.5895
533.333	278	27.964	0.6386		533.333	288	20.9229	0.589		533.333	298	16.2243	0.6066		533.333	278	33.5693	0.7462		533.333	288	24.6975	0.58		533.333	298	20.3817	0.5895
600	278	27.7049	0.6342		600	288	20.8572	0.589		600	298	15.1197	0.6066		600	278	32.7306	0.7326		600	288	25.0164	0.5803		600	298	19.5842	0.5895
666.667	278	27.5645	0.6319		666.667	288	20.4542	0.589		666.667	298	15.4712	0.6066		666.667	278	32.2842	0.7233		666.667	288	23.9389	0.58		666.667	298	19.6615	0.5895
733.333	278	27.4345	0.6295		733.333	288	20.0485	0.589		733.333	298	14.6012	0.6066		733.333	278	32.7295	0.7326		733.333	288	24.5714	0.58		733.333	298	19.3257	0.5895
800	278	27.0329	0.622		800	288	19.8776	0.589		800	298	14.6357	0.6066		800	278	32.1397	0.7202		800	288	24.0051	0.58		800	298	19.305	0.5895
866.667	278	26.8889	0.619		866.667	288	19.4439	0.589		866.667	298	14.6058	0.6066		866.667	278	31.7957	0.7136		866.667	288	23.1475	0.58		866.667	298	19.1938	0.5895
866.667	278	27.0543	0.6222		866.667	288	19.7049	0.589		866.667	298	14.9179	0.6066		866.667	278	32.1083	0.7197		866.667	288	23.3003	0.58		866.667	298	19.3231	0.5895
933.333	278	26.7139	0.6154		933.333	288	19.2199	0.589		933.333	298	14.5305	0.6066		933.333	278	31.3602	0.7049		933.333	288	23.681	0.58		933.333	298	18.9581	0.5895
1000	278	26.5377	0.6127		1000	288	19.4588	0.589		1000	298	14.4578	0.6066		1000	278	31.4252	0.706		1000	288	22.6297	0.58		1000	298	18.5781	0.5895
Fig. S2f: A 3D plot of relaxation dispersion profiles for V25Cγ2 in TCSA-bound HDAC8, a representative residue of the loop regions
		14.1 T					14.1 T					14.1 T					18.8 T					18.8 T					18.8 T
nu_cpmg (Hz)	Temp (K)	R2eff (s-1)	e.s.d.(R2eff) (s-1)		nu_cpmg (Hz)	Temp (K)	R2eff (s-1)	e.s.d.(R2eff) (s-1)		nu_cpmg (Hz)	Temp (K)	R2eff (s-1)	e.s.d.(R2eff) (s-1)		nu_cpmg (Hz)	Temp (K)	R2eff (s-1)	e.s.d.(R2eff) (s-1)		nu_cpmg (Hz)	Temp (K)	R2eff (s-1)	e.s.d.(R2eff) (s-1)		nu_cpmg (Hz)	Temp (K)	R2eff (s-1)	e.s.d.(R2eff) (s-1)
66.667	278	32.4977	0.7154		66.667	288	39.5672	0.8581		66.667	298	37.3427	0.8229		66.667	278	39.0614	0.9984		66.667	288	52.2699	1.1089		66.667	298	52.2987	1.1124
133.333	278	26.2228	0.6244		133.333	288	27.6253	0.6274		133.333	298	26.4004	0.6377		133.333	278	32.1183	0.8449		133.333	288	33.997	0.7459		133.333	298	39.2431	0.8536
133.333	278	27.1893	0.6379		133.333	288	28.1664	0.6389		133.333	298	26.7136	0.6419		133.333	278	33.5015	0.8752		133.333	288	34.3233	0.7534		133.333	298	39.3519	0.8557
200	278	24.8498	0.6057		200	288	23.8564	0.5763		200	298	23.3634	0.5998		200	278	32.0558	0.8432		200	288	28.6256	0.6434		200	298	31.9578	0.71
266.667	278	25.6968	0.6169		266.667	288	22.4879	0.5763		266.667	298	21.0172	0.5901		266.667	278	29.4571	0.7963		266.667	288	25.5245	0.583		266.667	298	27.6994	0.6298
333.333	278	25.4222	0.6131		333.333	288	21.0368	0.5763		333.333	298	18.977	0.5901		333.333	278	30.9166	0.8216		333.333	288	23.8783	0.5737		333.333	298	24.7274	0.578
400	278	24.058	0.5968		400	288	22.0845	0.5763		400	298	18.4306	0.5901		400	278	30.0402	0.807		400	288	23.3955	0.5737		400	298	22.8928	0.578
466.667	278	25.99	0.6216		466.667	288	21.747	0.5763		466.667	298	18.6079	0.5901		466.667	278	29.6946	0.8008		466.667	288	22.4812	0.5737		466.667	298	21.3668	0.578
533.333	278	25.379	0.6124		533.333	288	21.6109	0.5763		533.333	298	17.4488	0.5901		533.333	278	28.9667	0.7883		533.333	288	22.2461	0.5737		533.333	298	20.6043	0.578
600	278	24.3877	0.6005		600	288	21.0861	0.5763		600	298	16.8896	0.5901		600	278	29.1339	0.7914		600	288	22.6683	0.5737		600	298	20.4417	0.578
666.667	278	25.4892	0.614		666.667	288	21.2974	0.5763		666.667	298	16.8236	0.5901		666.667	278	28.6009	0.7827		666.667	288	22.0901	0.5737		666.667	298	19.343	0.578
733.333	278	24.2738	0.5992		733.333	288	21.731	0.5763		733.333	298	16.755	0.5901		733.333	278	29.6152	0.7992		733.333	288	22.1879	0.5737		733.333	298	19.0989	0.578
800	278	23.409	0.588		800	288	19.9514	0.5763		800	298	17.4378	0.5901		800	278	29.3067	0.7942		800	288	22.0892	0.5737		800	298	18.8708	0.578
866.667	278	24.7399	0.6045		866.667	288	19.6985	0.5763		866.667	298	15.8976	0.5901		866.667	278	29.3268	0.7943		866.667	288	21.9967	0.5737		866.667	298	18.8104	0.578
866.667	278	25.0434	0.6081		866.667	288	20.2999	0.5763		866.667	298	16.605	0.5901		866.667	278	29.7595	0.8017		866.667	288	22.3809	0.5737		866.667	298	18.8819	0.578
933.333	278	24.7628	0.6048		933.333	288	20.2884	0.5763		933.333	298	16.622	0.5901		933.333	278	29.0223	0.7893		933.333	288	22.1168	0.5737		933.333	298	19.167	0.578
1000	278	24.0499	0.5967		1000	288	20.863	0.5763		1000	298	16.0808	0.5901		1000	278	30.3498	0.8121		1000	288	22.3706	0.5737		1000	298	18.7691	0.578
