# Supplementary material for: Intrinsic structural dynamics dictate enzymatic activity and inhibition
Source: Proc Natl Acad Sci U S A. 2023 Oct 2;120(41):e2310910120. doi: 10.1073/pnas.2310910120 (PMC10576142; doi:10.1073/pnas.2310910120)
Supplement: Supplementary file 6 — Dataset S05 (XLSX) [file pnas.2310910120.sd05.xlsx]

## Sheet: Figure S4
Figure S4. Energy diagrams for free HDAC8 and TSA:HDAC8 at 298K.
Fig. S4a:				Fig. S4b:				Fig. S4c:				Fig. S4d:				Fig. S4e:				Fig. S4f:
	Cal/mol	error			Cal/mol	error			Cal/mol	error			Cal/mol	error			Cal/mol	error			Cal/mol	error
ΔH_AB	4902.2	8158.71		ΔH_AB	16441.8	702.238		ΔH_AB	-15802.6	2180.57		ΔH_AB	3210.42	1344.27		ΔH_AB	10642.4	569.46		ΔH_AB	-8684.12	2267.4
ΔH_AC	2583.42	3546.56		ΔH_B	14473.6	1247.8		ΔH_AC	-13216	2251.09		ΔH_B	-11798	2095		ΔH_B	-4622.21	500.003		ΔH_B	-10749.7	1121.69
ΔH_B	-13398.8	6170.23		ΔH_BC	16394	4102.9		ΔH_B	-20280.1	1388.98		ΔH_BC	-9187.01	4767.17		ΔS_AB	-11.2435	2.08519		ΔS_AB	-80.2176	8.00113
ΔH_C	-22223.7	3889.94		ΔH_C	-15704.3	3547.3		ΔH_C	-12720.8	1210.19		ΔH_C	-20363.4	2302.41		ΔS_B	-20.7754	1.8242		ΔS_B	-44.5275	3.96783
ΔS_AB	-27.7441	29.1611		ΔS_AB	6.91581	2.41767		ΔS_AB	-97.8517	7.82336		ΔS_AB	-40.0787	4.81458
ΔS_AC	-42.5586	12.4029		ΔS_B	45.5051	4.3229		ΔS_AC	-96.1994	7.9372		ΔS_B	-45.6007	6.83337
ΔS_B	-49.9252	22.0353		ΔS_BC	7.66167	14.4118		ΔS_B	-72.2812	5.06064		ΔS_BC	-81.4461	16.3756
ΔS_C	-81.8698	13.3732		ΔS_C	-59.1129	12.3464		ΔS_C	-48.5385	4.23963		ΔS_C	-75.0283	7.96636
