# Supplementary material for: Intrinsic structural dynamics dictate enzymatic activity and inhibition
Source: Proc Natl Acad Sci U S A. 2023 Oct 2;120(41):e2310910120. doi: 10.1073/pnas.2310910120 (PMC10576142; doi:10.1073/pnas.2310910120)
Supplement: Supplementary file 7 — Dataset S06 (XLSX) [file pnas.2310910120.sd06.xlsx]

## Sheet: Figure S5
Figure S5. Effect of L179A mutation.
Fig S5b: Correlation between |ΔωA,C| obtained from CPMG relaxation dispersion experiments for the C state of L1 and L2,6 regions in free HDAC8 and in L179A-HDAC8.
		L1;L2,6 Regions
Residue	x-axis (ppm)	e.s.d. (x-axis)	y-axis (ppm)	e.s.d. (y-axis)
V25CG2	0.1819	0.0838	0.0697	0.0128
M27CE	0.3575	0.2234	0.5182	0.064
L31CD2	0.1051	0.0663	0.0717	0.0177
I34CD	0.2064	0.1096	0.4283	0.0619
I45CD	0.1669	0.1213	0.0842	0.0222
I56CD	0.1928	0.0792	0.0977	0.0102
L79CD1	0.2499	0.0309	0.2856	0.0274
L79CD2	0.3344	0.0297	0.1275	0.0306
V82CG1	0.3698	0.0473	0.839	0.1788
V82CG2	0.6231	0.0691	0.8802	0.1328
I269CD	0.1536	0.0096073	0.143	0.0529
I284CD	0.3831	0.0308	0.0604	0.024
L323CD1	0.2718	0.044	0.1232	0.0253
Fig. S5c: Relaxation dispersion profiles of I284 for wild-type HDAC8 and L179A-HDAC8.
		Free HDAC8 (22.3 T)					L179A-HDAC8 (22.3 T)					Free HDAC8(18.8 T)					L179A-HDAC8(18.8 T)
nu_cpmg (Hz)	Temp (K)	R2eff (s-1)	e.s.d.(R2eff) (s-1)		nu_cpmg (Hz)	Temp (K)	R2eff (s-1)	e.s.d.(R2eff) (s-1)		nu_cpmg (Hz)	Temp (K)	R2eff (s-1)	e.s.d.(R2eff) (s-1)		nu_cpmg (Hz)	Temp (K)	R2eff (s-1)	e.s.d.(R2eff) (s-1)
66.667	288	32.3608	0.6808		66.667	288	50.1165	1.0541		66.667	288	30.0619	0.6378		66.667	288	54.6964	1.2168
133.333	288	30.5736	0.6486		133.333	288	44.8833	0.9472		133.333	288	28.9619	0.617		133.333	288	49.5942	1.0548
133.333	288	30.91	0.6549		133.333	288	45.0251	0.9502		133.333	288	29.5658	0.6285		133.333	288	51.2977	1.1055
200	288	30.4392	0.6459		200	288	43.22	0.9145		200	288	28.0254	0.6012		200	288	45.6803	0.9643
266.667	288	29.2864	0.6239		266.667	288	36.7494	0.784		266.667	288	27.4975	0.5912		266.667	288	43.3391	0.9162
333.333	288	30.028	0.6372		333.333	288	37.1486	0.7912		333.333	288	27.3926	0.5893		333.333	288	41.6408	0.8838
400	288	28.7024	0.613		400	288	35.6871	0.7616		400	288	27.8459	0.5981		400	288	39.3271	0.8339
466.667	288	28.8505	0.6154		466.667	288	33.2218	0.7136		466.667	288	27.4723	0.5907		466.667	288	33.8588	0.7259
533.333	288	28.365	0.608		533.333	288	30.8521	0.6665		533.333	288	26.6074	0.5759		533.333	288	35.3205	0.7535
600	288	28.3289	0.6072		600	288	29.3436	0.6384		600	288	26.6426	0.5765		600	288	32.6721	0.7021
666.667	288	28.2005	0.6053		666.667	288	30.6213	0.6605		666.667	288	26.4448	0.5737		666.667	288	32.1781	0.6929
733.333	288	27.4365	0.5911		733.333	288	30.816	0.6656		733.333	288	26.3377	0.5718		733.333	288	31.6232	0.6808
800	288	27.2486	0.5879		800	288	29.1327	0.6337		800	288	26.2391	0.5706		800	288	30.8161	0.6653
866.667	288	27.1457	0.5861		866.667	288	28.439	0.6199		866.667	288	26.2127	0.5703		866.667	288	30.9078	0.6669
866.667	288	27.4163	0.5908		866.667	288	28.7317	0.6264		866.667	288	26.263	0.5707		866.667	288	31.504	0.6783
933.333	288	27.5415	0.5929		933.333	288	28.2449	0.6165		933.333	288	25.8953	0.5644		933.333	288	30.3699	0.6561
1000	288	27.1753	0.5866		1000	288	27.2881	0.5996		1000	288	26.0897	0.5682		1000	288	30.4841	0.6576
Fig. S5d: Change in population of the “bound-state”, B state for the L2,6 region.							Fig. S5e: Change in population of the C state for the L2,6 region.
Temp(K)	Population of B state in Free HDAC8	Error	Population of B state in L179A-HDAC8	Error			Temp(K)	Population of C state in Free HDAC8	Error	Population of C state in L179A-HDAC8	Error
278	53.051	3.1239	8.9865	7.8427			278	9.3393	0.7687	74.3303	7.8522
288	26.1668	3.6369	3.6102	3.0476			288	7.4066	0.6885	52.1906	4.6614
298	10.1686	2.3978	1.0294	1.681			298	4.4923	0.6089	25.1163	4.3992
