# Supplementary material for: Intrinsic structural dynamics dictate enzymatic activity and inhibition
Source: Proc Natl Acad Sci U S A. 2023 Oct 2;120(41):e2310910120. doi: 10.1073/pnas.2310910120 (PMC10576142; doi:10.1073/pnas.2310910120)
Supplement: Supplementary file 8 — Dataset S07 (XLSX) [file pnas.2310910120.sd07.xlsx]

## Sheet: Figure S6
Figure S6. Deuterium kinetic isotope effect.
Fig. S6A: Enzymatic activity as a function of the molar fraction of D2O.
%D2O	%activty	error
0	100	11.2
12.5	92.0945	3.7103
25	68.6002	6.6332
50	55.0579	7.7026
100	17.0156	1.749
Fig. S6B: An NMR titration of wild type HDAC8 with the trichostatin A inhibitor in H2O and D2O.
Comparison of binding affinity of wtHDAC8 with TSA in H2O and D2O
	H2O				D2O
Con. Of TSA (µm)	Fraction saturated wt HDAC8	Error		Con. Of TSA (µm)	Fraction saturated wt HDAC8	Error
0	0	0		0	0	0
0.9777	0.3384	0.1374		0.9777	0.2747	0.1096
1.2788	0.4471	0.1665		1.2788	0.3689	0.1609
1.4548	0.5738	0.1736		1.4548	0.5202	0.151
1.5798	0.663	0.1418		1.5798	0.6491	0.1204
1.8808	0.8071	0.1345		1.8808	0.8585	0.0887
2.2788	0.8838	0.1115		2.2788	0.9377	0.0585
