# Supplementary material for: Intrinsic structural dynamics dictate enzymatic activity and inhibition
Source: Proc Natl Acad Sci U S A. 2023 Oct 2;120(41):e2310910120. doi: 10.1073/pnas.2310910120 (PMC10576142; doi:10.1073/pnas.2310910120)
Supplement: Supplementary file 9 — Dataset S08 (XLSX) [file pnas.2310910120.sd08.xlsx]

## Sheet: Figure S8
Figure S8. Effect of M274A mutation.
Fig 8a-c: Correlation between |Δω| obtained from CPMG relaxation dispersion experiments in free HDAC8 and M274A-HDAC8.
Fig. S8a: Correlation between |ΔωAB| obtained for the catalytic region from CPMG relaxation dispersion experiments in free HDAC8 and M274A-HDAC8.						Fig. S8b: correlation between |ΔωA,B| obtained from CPMG relaxation dispersion experiments for the B state of L1 and L2,6 regions in free HDAC8 and in M274A-HDAC8.						Fig. S8c: correlation between |ΔωA,C| obtained from CPMG relaxation dispersion experiments for the C state of L1 and L2,6 regions in free HDAC8 and in M274A-HDAC8.
		Cat Region						L1;L2,6 Regions						L1;L2,6 Regions
Residue	x-axis (ppm)	e.s.d. (x-axis)	y-axis (ppm)	e.s.d. (y-axis)		Residue	x-axis (ppm)	e.s.d. (x-axis)	y-axis (ppm)	e.s.d. (y-axis)		Residue	x-axis (ppm)	e.s.d. (x-axis)	y-axis (ppm)	e.s.d. (y-axis)
V159	0.3937	0.0273	0.409	0.0093031		V25CG2	0.1438	0.145	0.1249	0.0107		V25CG2	0.0177	0	0.0697	0.0128
V159	0.9792	0.0774	1.0023	0.0268		M27CE	1.2134	0.4138	1.23	0.18		M27CE	0.5629	0.1435	0.5182	0.064
L160	0.2607	0.0279	0.197	0.009075		L31CD2	0.4567	0.1485	0.3336	0.0154		L31CD2	0.00069592	0.0555	0.0717	0.0177
I162	1.0083	0.0791	0.9787	0.0261		I34CD	1.1125	0.3791	1.0458	0.0289		I34CD	0.1983	0.0676	0.4283	0.0619
L165	0.4553	0.0306	0.4467	0.0095358		I45CD	0.0059793	0.53	0.1406	0.0105		I45CD	0.1177	0.21	0.0842	0.0222
I172	0.2718	0.0158	0.2899	0.0086885		I56CD	0.0488	0.0527	0.0795	0.0113		I56CD	0.096	0.0205	0.0977	0.0102
V185	0.6613	0.0474	0.6673	0.0162		L79CD1	0.56	0	0.5674	0.0613		L79CD1	0.4445	0.0846	0.2856	0.0274
V261	0.3985	0.038	0.3767	0.0116		L79CD2	0.58	0	0.5868	0.043		L79CD2	0.4911	0.0691	0.1275	0.0306
L299	0.3722	0.024	0.3691	0.0081593		V82CG1	1.25	0	1.2562	0.2605		V82CG1	1.1413	0.2703	0.839	0.1788
L299	0.4596	0.0287	0.4585	0.0111		V82CG2	1.75	0	1.7414	0.1463		V82CG2	1.4627	0.4112	0.8802	0.1328
L301	0.4051	0.0269	0.4007	0.0082761		I269CD	0.4168	0.1495	0.4463	0.0561		I269CD	0.0013549	0	0.143	0.0529
						I284CD	0.5	0	0.45	0.02		I284CD	0.1851	0.0495	0.0604	0.024
												L323CD1	0.6473	0.1003	0.1232	0.0253
Fig. S8e: Change in population of the “bound-state”, B state for the L2,6 region.							Fig. S8f: Change in population of the C state for the L2,6 region.
Temp(K)	Population of B state in Free HDAC8	Error	Population of B state in M274A-HDAC8	Error			Temp(K)	Population of C state in Free HDAC8	Error	Population of C state in M274A-HDAC8	Error
278	53.051	3.1239	1.7062	1.0733			278	9.3393	0.7687	6.3209	3.1426
288	26.1668	3.6369	0.6241	0.2516			288	7.4066	0.6885	4.1375	0.8834
298	10.1686	2.3978	0.2397	0.1528			298	4.4923	0.6089	2.7419	1.2654
Fig. S8g: An NMR titration of wild type HDAC8 and M274A-HDAC8 with the trichostatin A inhibitor.
Comparison of binding affinity of wtHDAC8 and M274A-HDAC8 with TSA
Con. Of TSA	Fraction saturated free HDAC8	Error fraction saturated free HDAC8	Con. Of TSA	Fraction saturated M274A-HDAC8	Error fraction saturated M274A-HDAC8
0	0	0	0	0	0
17.5	0.45	0.1202	105	0.2988	0.0152
35	0.7081	0.1033	210	0.5523	0.0171
70	0.838	0.0591	315	0.6792	0.0258
175	0.9117	0.0518	420	0.7389	0.0118
			630	0.7764	0.0268
			840	0.7957	0.0304
Fig. S8h: Relaxation dispersion profiles of I162 for wild-type HDAC8 and M274A-HDAC8.
		M274A-HDAC8 (22.3 T)				Free HDAC8 (22.3 T)						M274A-HDAC8(18.8 T)					Free HDAC8(18.8 T)
nu_cpmg (Hz)	Temp (K)	R2eff (s-1)	e.s.d.(R2eff) (s-1)		nu_cpmg (Hz)	Temp (K)	R2eff (s-1)	e.s.d.(R2eff) (s-1)		nu_cpmg (Hz)	Temp (K)	R2eff (s-1)	e.s.d.(R2eff) (s-1)		nu_cpmg (Hz)	Temp (K)	R2eff (s-1)	e.s.d.(R2eff) (s-1)
66.667	288	99.0158	3.7165		66.667	288	84.1391	2.2265		66.667	288	77.9807	1.9927		66.667	288	71.303	1.448
133.333	288	92.3428	3.0682		133.333	288	79.2719	1.9136		133.333	288	72.8036	1.7197		133.333	288	65.5201	1.3315
133.333	288	97.4868	3.5607		133.333	288	83.0688	2.1538		133.333	288	74.9324	1.8282		133.333	288	66.9767	1.3619
200	288	81.9232	2.2687		200	288	73.5548	1.6115		200	288	69.8896	1.5805		200	288	61.1063	1.2482
266.667	288	79.5427	2.1173		266.667	288	70.1682	1.4579		266.667	288	61.4032	1.2359		266.667	288	55.6533	1.1356
333.333	288	71.62	1.6855		333.333	288	64.3472	1.3065		333.333	288	55.6064	1.0491		333.333	288	51.7199	1.0559
400	288	61.6033	1.2628		400	288	59.7347	1.2153		400	288	49.7394	0.8973		400	288	49.4706	1.0103
466.667	288	54.7189	1.0392		466.667	288	56.2105	1.1465		466.667	288	45.7124	0.7988		466.667	288	46.7486	0.9572
533.333	288	53.1843	0.9967		533.333	288	54.3526	1.1078		533.333	288	44.8944	0.7811		533.333	288	43.8916	0.9019
600	288	51.498	0.9546		600	288	49.6691	1.0124		600	288	41.6051	0.7119		600	288	41.3171	0.851
666.667	288	45.4128	0.8052		666.667	288	48.6451	0.9919		666.667	288	37.6424	0.6402		666.667	288	39.4537	0.8145
733.333	288	44.6573	0.7885		733.333	288	45.1002	0.9205		733.333	288	37.3394	0.6353		733.333	288	38.4768	0.7964
800	288	43.3992	0.7609		800	288	43.7135	0.8945		800	288	37.0023	0.6298		800	288	37.9778	0.7869
866.667	288	40.9407	0.7093		866.667	288	42.6971	0.8747		866.667	288	35.4777	0.6043		866.667	288	36.1112	0.7494
866.667	288	43.0082	0.7532		866.667	288	43.0666	0.882		866.667	288	36.5759	0.6226		866.667	288	36.7325	0.7612
933.333	288	41.7714	0.7272		933.333	288	40.904	0.8408		933.333	288	35.192	0.6003		933.333	288	35.6997	0.7413
1000	288	39.3083	0.6808		1000	288	40.8842	0.8406		1000	288	33.091	0.5683		1000	288	35.1321	0.7297
